# Supplementary material for: ﻿Johnius javaensis, a new species of croaker (Acanthuriformes, Sciaenidae) from the southern coast of Java, Indonesia
Source: Zookeys. 2025 Nov 11;1259:169–83. doi: 10.3897/zookeys.1259.160425 (PMC12627997; doi:10.3897/zookeys.1259.160425)
Supplement: XML Treatment for Johnius javaensis [file zookeys.1259.160425-treatment1.xml]

<!DOCTYPE tp:taxon-treatment
  PUBLIC "-//TaxonX//DTD Taxonomic Treatment Publishing DTD v0 20100105//EN" "tax-treatment-NSO.dtd">
<tp:taxon-treatment xmlns:tp="http://www.plazi.org/taxpub"><tp:treatment-meta><kwd-group><label>Taxon classification</label><kwd>
              <named-content content-type="kingdom">Animalia</named-content>
            </kwd><kwd>
              <named-content content-type="order">Acanthuriformes</named-content>
            </kwd><kwd>
              <named-content content-type="family">Sciaenidae</named-content>
            </kwd></kwd-group><mixed-citation publication-type="journal"><person-group><name><surname>Lin</surname><given-names>Bai-an</given-names></name><name><surname>Pogonoski</surname><given-names>John J.</given-names></name><name><surname>Fahmi</surname></name><name><surname>Wibowo</surname><given-names>Kunto</given-names></name><name><surname>Chao</surname><given-names>Ning Labbish</given-names></name><name><surname>Seymour</surname><given-names>Mathew</given-names></name></person-group><article-title>﻿<italic><tp:taxon-name><tp:taxon-name-part taxon-name-part-type="genus" reg="Johnius">Johnius</tp:taxon-name-part> <tp:taxon-name-part taxon-name-part-type="species" reg="javaensis">javaensis</tp:taxon-name-part></tp:taxon-name></italic>, a new species of croaker (<tp:taxon-name><tp:taxon-name-part taxon-name-part-type="order">Acanthuriformes</tp:taxon-name-part></tp:taxon-name>, <tp:taxon-name><tp:taxon-name-part taxon-name-part-type="family">Sciaenidae</tp:taxon-name-part></tp:taxon-name>) from the southern coast of Java, Indonesia</article-title><source>Zookeys</source><day>11</day><month>11</month><year>2025</year><volume>1259</volume><fpage>169</fpage><lpage>183</lpage><pub-id pub-id-type="doi">10.3897/zookeys.1259.160425</pub-id></mixed-citation></tp:treatment-meta><tp:nomenclature><label>﻿</label><tp:taxon-name><object-id xmlns:xlink="http://www.w3.org/1999/xlink" content-type="arpha" xlink:type="simple">48F92633-7D63-5EF9-8CB9-4FF4249C2D28</object-id>
            <tp:taxon-name-part taxon-name-part-type="genus" reg="Johnius">Johnius</tp:taxon-name-part>
            <tp:taxon-name-part taxon-name-part-type="species" reg="javaensis">javaensis</tp:taxon-name-part>
            <object-id xmlns:xlink="http://www.w3.org/1999/xlink" content-type="zoobank" xlink:type="simple">https://zoobank.org/A80EC468-78F9-45F3-AC87-69CE6342C168</object-id>
          </tp:taxon-name><tp:taxon-authority>sp. nov. Lin, Pogonoski, Fahmi, Wibowo, Chao &amp; Seymour, 2025</tp:taxon-authority><xref ref-type="fig" rid="F2">Figs 2</xref><xref ref-type="fig" rid="F3">, 3</xref><xref ref-type="fig" rid="F4">, 4</xref><xref ref-type="fig" rid="F5">, 5</xref><xref ref-type="fig" rid="F6">, 6</xref><xref ref-type="fig" rid="F7">, 7</xref><xref ref-type="table" rid="T2">, Table 2 New English common name: Java croaker New Indonesian name: Gulamah Jawa</xref><tp:nomenclature-citation-list><tp:nomenclature-citation><tp:taxon-name>
                <tp:taxon-name-part taxon-name-part-type="genus" reg="Johnius">Johnius</tp:taxon-name-part> <tp:taxon-name-part taxon-name-part-type="species" reg="heterolepis">heterolepis</tp:taxon-name-part></tp:taxon-name><comment>(text, in part; figure incorrectly duplicated from <tp:taxon-name><tp:taxon-name-part taxon-name-part-type="genus" reg="Nibea">Nibea</tp:taxon-name-part> <tp:taxon-name-part taxon-name-part-type="species" reg="soldado">soldado</tp:taxon-name-part></tp:taxon-name>): <xref ref-type="bibr" rid="B26">White et al. (2013</xref>: 236) (Indonesia).</comment></tp:nomenclature-citation></tp:nomenclature-citation-list></tp:nomenclature><tp:treatment-sec sec-type="type material" id="SECID0EQJAG"><title>Type material.</title><p><bold><italic>Holotype</italic>.</bold> • <named-content xmlns:xlink="http://www.w3.org/1999/xlink" content-type="dwc:institutional_code" xlink:title="Museum Zoologicum Bogoriense" xlink:href="http://grbio.org/institution/museum-zoologicum-bogoriense" xlink:type="simple">MZB</named-content> 28379, 121 mm SL, female, Cilacap, Central Java, <bold>Indonesia</bold>, 19 October 2008. <bold><italic>Paratypes</italic>.</bold> • <named-content xmlns:xlink="http://www.w3.org/1999/xlink" content-type="dwc:institutional_code" xlink:title="Commonwealth Scientific &amp; Industrial Research Organisation" xlink:href="http://grbio.org/institution/australian-national-fish-collection" xlink:type="simple">CSIRO</named-content> H 7697-11, 115 mm SL, male, collected with holotype; • <named-content xmlns:xlink="http://www.w3.org/1999/xlink" content-type="dwc:institutional_code" xlink:title="Commonwealth Scientific &amp; Industrial Research Organisation" xlink:href="http://grbio.org/institution/australian-national-fish-collection" xlink:type="simple">CSIRO</named-content> H 8376-12, 112 mm SL, Cilacap, Central Java, Indonesia (23 March 2010); • <named-content xmlns:xlink="http://www.w3.org/1999/xlink" content-type="dwc:institutional_code" xlink:title="Commonwealth Scientific &amp; Industrial Research Organisation" xlink:href="http://grbio.org/institution/australian-national-fish-collection" xlink:type="simple">CSIRO</named-content> H 9285-33, 114 mm SL, Cilacap, Central Java, Indonesia (01 July 2004); • <named-content xmlns:xlink="http://www.w3.org/1999/xlink" content-type="dwc:institutional_code" xlink:title="Museum Zoologicum Bogoriense" xlink:href="http://grbio.org/institution/museum-zoologicum-bogoriense" xlink:type="simple">MZB</named-content> 28380, 87 mm SL, Palabuhanratu, West Java, Indonesia (19 March 2010).</p></tp:treatment-sec><tp:treatment-sec sec-type="diagnosis" id="SECID0E1KAG"><title>Diagnosis.</title><p>A new species of <italic><tp:taxon-name><tp:taxon-name-part taxon-name-part-type="genus" reg="Johnius">Johnius</tp:taxon-name-part></tp:taxon-name></italic> characterized by five vesicular mental barbels on the chin, 11 or 12 swim-bladder appendages, and the ventral margin of the sagitta head expanded into a distinct convexity.</p><fig id="F2" position="float" orientation="portrait"><object-id xmlns:xlink="http://www.w3.org/1999/xlink" content-type="doi" xlink:type="simple">10.3897/zookeys.1259.160425.figure2</object-id><object-id xmlns:xlink="http://www.w3.org/1999/xlink" content-type="arpha" xlink:type="simple">DACF4C85-CE8D-550C-A7E2-D87338018015</object-id><label>Figure 2.</label><caption><p>Holotype of <italic><tp:taxon-name><tp:taxon-name-part taxon-name-part-type="genus" reg="Johnius">Johnius</tp:taxon-name-part> <tp:taxon-name-part taxon-name-part-type="species" reg="javaensis">javaensis</tp:taxon-name-part></tp:taxon-name></italic> sp. nov., <named-content xmlns:xlink="http://www.w3.org/1999/xlink" content-type="dwc:institutional_code" xlink:title="Museum Zoologicum Bogoriense" xlink:href="http://grbio.org/institution/museum-zoologicum-bogoriense" xlink:type="simple">MZB</named-content> 28379, 121 mm SL, Cilacap, Central Java, Indonesia. A. Preserved specimen; B. Digital radiograph of preserved specimen.</p></caption><graphic xmlns:xlink="http://www.w3.org/1999/xlink" xlink:href="zookeys-1259-169_article-160425__-g002.jpg" position="float" orientation="portrait" xlink:type="simple" id="oo_1462622.jpg"><uri content-type="original_file" xlink:type="simple">https://binary.pensoft.net/fig/1462622</uri></graphic></fig><fig id="F3" position="float" orientation="portrait"><object-id xmlns:xlink="http://www.w3.org/1999/xlink" content-type="doi" xlink:type="simple">10.3897/zookeys.1259.160425.figure3</object-id><object-id xmlns:xlink="http://www.w3.org/1999/xlink" content-type="arpha" xlink:type="simple">36A40AFA-ADEB-5CF9-BBE3-07105ECBCB37</object-id><label>Figure 3.</label><caption><p>Five vesicular mental barbels of <italic><tp:taxon-name><tp:taxon-name-part taxon-name-part-type="genus" reg="Johnius">Johnius</tp:taxon-name-part> <tp:taxon-name-part taxon-name-part-type="species" reg="javaensis">javaensis</tp:taxon-name-part></tp:taxon-name></italic> sp. nov. at chin. A, D, B, E. Lateral views; C, F. Ventral views; A–C. <named-content xmlns:xlink="http://www.w3.org/1999/xlink" content-type="dwc:institutional_code" xlink:title="Museum Zoologicum Bogoriense" xlink:href="http://grbio.org/institution/museum-zoologicum-bogoriense" xlink:type="simple">MZB</named-content> 28379, holotype, 121 mm SL; D–F. <named-content xmlns:xlink="http://www.w3.org/1999/xlink" content-type="dwc:institutional_code" xlink:title="Commonwealth Scientific &amp; Industrial Research Organisation" xlink:href="http://grbio.org/institution/australian-national-fish-collection" xlink:type="simple">CSIRO</named-content> H 8376-12, paratype, 112 mm SL. (I) anterior pair of mental barbels, (II) middle mental barbel, (III) posterior pair of mental barbels. Not to scale.</p></caption><graphic xmlns:xlink="http://www.w3.org/1999/xlink" xlink:href="zookeys-1259-169_article-160425__-g003.jpg" position="float" orientation="portrait" xlink:type="simple" id="oo_1462623.jpg"><uri content-type="original_file" xlink:type="simple">https://binary.pensoft.net/fig/1462623</uri></graphic></fig></tp:treatment-sec><tp:treatment-sec sec-type="description" id="SECID0EGNAG"><title>Description.</title><p>Dorsal fin X + I, 32 (X + I, 30–32); anal fin II, 7; pectoral fin rays 18 (17–18); caudal fin rays 17; pored lateral line scales 48 (46–48); scale rows above lateral line 5 (4–5), below 8 (7–8); outer gill rakers of 1<sup>st</sup> arch 6 + 1 + 12 = 19 (5–6 + 1 + 11–12 = 17–19); vertebrae 11 + 14, last well-developed pleural rib on 10<sup>th</sup> vertebra, first anal proximal radial between 11<sup>th</sup>–12<sup>th</sup> vertebrae; swim-bladder appendages 11–12. Proportions as % of SL: head length 28.4 (25.9–27.2); eye diameter 5.4 (5.8–6.1); body depth 31.7 (27.1–29.2); body width 18.4 (14.5–16.7). Proportions as % of HL: eye diameter 18.9 (22.2–22.6); snout length 27.0 (24.4–25.5); interorbital width 26.2 (25.2–27.6); post-orbital length 58.1 (53.1–57.1); maxillary length 35.5 (34.2–35.9); second anal spine length 30.8 (34.5–40.1).</p><fig id="F4" position="float" orientation="portrait"><object-id xmlns:xlink="http://www.w3.org/1999/xlink" content-type="doi" xlink:type="simple">10.3897/zookeys.1259.160425.figure4</object-id><object-id xmlns:xlink="http://www.w3.org/1999/xlink" content-type="arpha" xlink:type="simple">25080C0C-EEC5-519A-83BD-A877FCE21757</object-id><label>Figure 4.</label><caption><p>First gill arch on right side of <italic><tp:taxon-name><tp:taxon-name-part taxon-name-part-type="genus" reg="Johnius">Johnius</tp:taxon-name-part> <tp:taxon-name-part taxon-name-part-type="species" reg="javaensis">javaensis</tp:taxon-name-part></tp:taxon-name></italic> sp. nov., <named-content xmlns:xlink="http://www.w3.org/1999/xlink" content-type="dwc:institutional_code" xlink:title="Commonwealth Scientific &amp; Industrial Research Organisation" xlink:href="http://grbio.org/institution/australian-national-fish-collection" xlink:type="simple">CSIRO</named-content> H 8376-12, paratype, 112 mm SL.</p></caption><graphic xmlns:xlink="http://www.w3.org/1999/xlink" xlink:href="zookeys-1259-169_article-160425__-g004.jpg" position="float" orientation="portrait" xlink:type="simple" id="oo_1462624.jpg"><uri content-type="original_file" xlink:type="simple">https://binary.pensoft.net/fig/1462624</uri></graphic></fig><fig id="F5" position="float" orientation="portrait"><object-id xmlns:xlink="http://www.w3.org/1999/xlink" content-type="doi" xlink:type="simple">10.3897/zookeys.1259.160425.figure5</object-id><object-id xmlns:xlink="http://www.w3.org/1999/xlink" content-type="arpha" xlink:type="simple">1A1FE0D7-3A59-5298-B81F-A03AD3620756</object-id><label>Figure 5.</label><caption><p>Swimbladder (ventral view) of <italic><tp:taxon-name><tp:taxon-name-part taxon-name-part-type="genus" reg="Johnius">Johnius</tp:taxon-name-part> <tp:taxon-name-part taxon-name-part-type="species" reg="javaensis">javaensis</tp:taxon-name-part></tp:taxon-name></italic> sp. nov., <named-content xmlns:xlink="http://www.w3.org/1999/xlink" content-type="dwc:institutional_code" xlink:title="Commonwealth Scientific &amp; Industrial Research Organisation" xlink:href="http://grbio.org/institution/australian-national-fish-collection" xlink:type="simple">CSIRO</named-content> H 8376-12, paratype, 112 mm SL.</p></caption><graphic xmlns:xlink="http://www.w3.org/1999/xlink" xlink:href="zookeys-1259-169_article-160425__-g005.jpg" position="float" orientation="portrait" xlink:type="simple" id="oo_1462625.jpg"><uri content-type="original_file" xlink:type="simple">https://binary.pensoft.net/fig/1462625</uri></graphic></fig><p>Body moderately deep, dorsal profile evenly arched, ventral profile rather flat; head conical, 25.9–28.4% of SL. Snout bluntly rounded, projecting in front of upper jaw; three upper and three marginal snout pores; underside of lower jaw with five mental pores, median mental pore with two small openings inside, very closely positioned. Five vesicular mental barbels at chin, with anterior pair of mental barbels on both sides of anterior point of inner mental pore, one middle mental barbel at the posterior end of median mental pore, and posterior pair of mental barbels at the posterior end of outer mental pore. Mouth inferior with upper jaw longer than lower jaw, upper jaw extending posteriorly to below middle of eye or hind margin of pupil. Upper jaw with a single, outer row of teeth slightly enlarged, and an inner band of small, conical teeth. Lower jaw with broad band of uniformly small, conical teeth. Eye circular, eye diameter small in holotype (18.9% of HL) and moderately large in paratypes (22.2–22.6% of HL). Eye diameter smaller than interorbital width. Anterior and posterior nostrils circular and somewhat ovate, respectively, just anterior to eye; posterior nostril twice the size of the anterior. Gill rakers short and stiff, its length approximately 31.4–46.2% of gill filament length at angle of the gill arch. Scales large, cycloid on head (except operculum), throat, membrane of dorsal, anal and caudal fins; body scales ctenoid, ctenii well developed. Opercular scales a mix of cycloid and ctenoid. Third or fourth dorsal spine longest. First soft ray of pelvic fin with short filament. Second anal-fin spine stiff, its length 59.6–74.9% of first anal-fin ray and 30.8−40.1% of head length. Caudal fin rhomboid. Sagitta thick and triangular; ostium of sulcus in head with long axis lying obliquely to sagitta; cauda expanded and deepened as hollow cone; outer surface with crest-like elevations; ventral margin of sagitta head expanded to a distinct convexity. Swimbladder hammer-shaped, with 11 or 12 pairs of arborescent diverticula attached to anterior and lateral sides of main chamber, becoming tubular posteriorly. First anterior pair of diverticulae pierces through septum transversum, reaching to the base of cranium (basioccipital and exoccipital bones). Drumming muscles restricted to male (absent in female) and positioned on the lateral body cavity wall.</p><fig id="F6" position="float" orientation="portrait"><object-id xmlns:xlink="http://www.w3.org/1999/xlink" content-type="doi" xlink:type="simple">10.3897/zookeys.1259.160425.figure6</object-id><object-id xmlns:xlink="http://www.w3.org/1999/xlink" content-type="arpha" xlink:type="simple">4F56F13A-7F36-50E7-91AF-53052B2B17D0</object-id><label>Figure 6.</label><caption><p>Right side of sagitta of <italic><tp:taxon-name><tp:taxon-name-part taxon-name-part-type="genus" reg="Johnius">Johnius</tp:taxon-name-part> <tp:taxon-name-part taxon-name-part-type="species" reg="javaensis">javaensis</tp:taxon-name-part></tp:taxon-name></italic> sp. nov. A. Medial view; B. Lateral view, <named-content xmlns:xlink="http://www.w3.org/1999/xlink" content-type="dwc:institutional_code" xlink:title="Commonwealth Scientific &amp; Industrial Research Organisation" xlink:href="http://grbio.org/institution/australian-national-fish-collection" xlink:type="simple">CSIRO</named-content> H 8376-12, paratype, 112 mm SL.</p></caption><graphic xmlns:xlink="http://www.w3.org/1999/xlink" xlink:href="zookeys-1259-169_article-160425__-g006.jpg" position="float" orientation="portrait" xlink:type="simple" id="oo_1462626.jpg"><uri content-type="original_file" xlink:type="simple">https://binary.pensoft.net/fig/1462626</uri></graphic></fig><fig id="F7" position="float" orientation="portrait"><object-id xmlns:xlink="http://www.w3.org/1999/xlink" content-type="doi" xlink:type="simple">10.3897/zookeys.1259.160425.figure7</object-id><object-id xmlns:xlink="http://www.w3.org/1999/xlink" content-type="arpha" xlink:type="simple">7451E5B3-114E-5E09-928C-5B96213B29F8</object-id><label>Figure 7.</label><caption><p>Fresh specimen of <italic><tp:taxon-name><tp:taxon-name-part taxon-name-part-type="genus" reg="Johnius">Johnius</tp:taxon-name-part> <tp:taxon-name-part taxon-name-part-type="species" reg="javaensis">javaensis</tp:taxon-name-part></tp:taxon-name></italic> sp. nov. <named-content xmlns:xlink="http://www.w3.org/1999/xlink" content-type="dwc:institutional_code" xlink:title="Commonwealth Scientific &amp; Industrial Research Organisation" xlink:href="http://grbio.org/institution/australian-national-fish-collection" xlink:type="simple">CSIRO</named-content> H 7697-11, paratype, 115 mm SL, male, Cilacap, Central Java, Indonesia.</p></caption><graphic xmlns:xlink="http://www.w3.org/1999/xlink" xlink:href="zookeys-1259-169_article-160425__-g007.jpg" position="float" orientation="portrait" xlink:type="simple" id="oo_1462627.jpg"><uri content-type="original_file" xlink:type="simple">https://binary.pensoft.net/fig/1462627</uri></graphic></fig><table-wrap id="T2" position="float" orientation="portrait"><label>Table 2.</label><caption><p>Morphometrics and meristics of <italic><tp:taxon-name><tp:taxon-name-part taxon-name-part-type="genus" reg="Johnius">Johnius</tp:taxon-name-part> <tp:taxon-name-part taxon-name-part-type="species" reg="javaensis">javaensis</tp:taxon-name-part></tp:taxon-name></italic> sp. nov.</p></caption><table id="TID0EVUBG" rules="all"><tbody><tr><th rowspan="1" colspan="1"/><th rowspan="1" colspan="1">Holotype</th><th rowspan="1" colspan="1">Paratypes (n = 4)</th></tr><tr><td rowspan="1" colspan="3">
                    <bold>Morphometrics (mm)</bold>
                  </td></tr><tr><td rowspan="1" colspan="1">Total length</td><td rowspan="1" colspan="1">150.0</td><td rowspan="1" colspan="1">110.0−143.0</td></tr><tr><td rowspan="1" colspan="1">Standard length</td><td rowspan="1" colspan="1">121.0</td><td rowspan="1" colspan="1">87.0−115.0</td></tr><tr><td rowspan="1" colspan="1">Head length</td><td rowspan="1" colspan="1">34.4</td><td rowspan="1" colspan="1">23.0−31.0</td></tr><tr><td rowspan="1" colspan="1">Eye diameter</td><td rowspan="1" colspan="1">6.5</td><td rowspan="1" colspan="1">5.1−7.0</td></tr><tr><td rowspan="1" colspan="1">Snout length</td><td rowspan="1" colspan="1">9.3</td><td rowspan="1" colspan="1">5.7−7.9</td></tr><tr><td rowspan="1" colspan="1">Interorbital width</td><td rowspan="1" colspan="1">9.0</td><td rowspan="1" colspan="1">5.8−8.4</td></tr><tr><td rowspan="1" colspan="1">Post-orbital length</td><td rowspan="1" colspan="1">20.0</td><td rowspan="1" colspan="1">12.8−17.7</td></tr><tr><td rowspan="1" colspan="1">Maxillary length</td><td rowspan="1" colspan="1">12.2</td><td rowspan="1" colspan="1">8.2−10.7</td></tr><tr><td rowspan="1" colspan="1">Upper jaw length</td><td rowspan="1" colspan="1">10.3</td><td rowspan="1" colspan="1">6.3−9.5</td></tr><tr><td rowspan="1" colspan="1">Lower Jaw length</td><td rowspan="1" colspan="1">8.3</td><td rowspan="1" colspan="1">5.5−8.1</td></tr><tr><td rowspan="1" colspan="1">Body depth (D1–P2)</td><td rowspan="1" colspan="1">38.4</td><td rowspan="1" colspan="1">30.3−33.6</td></tr><tr><td rowspan="1" colspan="1">Body width (P1–P1)</td><td rowspan="1" colspan="1">22.2</td><td rowspan="1" colspan="1">16.5−19.2</td></tr><tr><td rowspan="1" colspan="1">Second anal-fin spine length</td><td rowspan="1" colspan="1">10.6</td><td rowspan="1" colspan="1">10.0−12.5</td></tr><tr><td rowspan="1" colspan="1">First anal-fin ray length</td><td rowspan="1" colspan="1">17.8</td><td rowspan="1" colspan="1">15.1−17.0</td></tr><tr><td rowspan="1" colspan="1">Caudal-peduncle length</td><td rowspan="1" colspan="1">29.7</td><td rowspan="1" colspan="1">18.1−26.8</td></tr><tr><td rowspan="1" colspan="1">Caudal-peduncle depth</td><td rowspan="1" colspan="1">11.3</td><td rowspan="1" colspan="1">6.8−10.6</td></tr><tr><td rowspan="1" colspan="3">
                    <bold>Meristics</bold>
                  </td></tr><tr><td rowspan="1" colspan="1">Dorsal fin</td><td rowspan="1" colspan="1">X+I, 32</td><td rowspan="1" colspan="1">X+I, 30−32</td></tr><tr><td rowspan="1" colspan="1">Anal fin</td><td rowspan="1" colspan="1">II, 7</td><td rowspan="1" colspan="1">II, 7</td></tr><tr><td rowspan="1" colspan="1">Pectoral rays</td><td rowspan="1" colspan="1">18</td><td rowspan="1" colspan="1">17−18</td></tr><tr><td rowspan="1" colspan="1">Outer gill rakers of 1<sup>st</sup> arch</td><td rowspan="1" colspan="1">6+1+12</td><td rowspan="1" colspan="1">5−6+1+11−12</td></tr><tr><td rowspan="1" colspan="1">Pored lateral line scales</td><td rowspan="1" colspan="1">48</td><td rowspan="1" colspan="1">46−48</td></tr><tr><td rowspan="1" colspan="1">Scale rows above lateral line</td><td rowspan="1" colspan="1">5</td><td rowspan="1" colspan="1">4−5</td></tr><tr><td rowspan="1" colspan="1">Scale rows below lateral line</td><td rowspan="1" colspan="1">8</td><td rowspan="1" colspan="1">7−8</td></tr><tr><td rowspan="1" colspan="1">Vertebrae</td><td rowspan="1" colspan="1">11+14</td><td rowspan="1" colspan="1">11+14</td></tr><tr><td rowspan="1" colspan="1">Swimbladder appendages</td><td rowspan="1" colspan="1">11</td><td rowspan="1" colspan="1">12 (<italic>n</italic> = 1)</td></tr><tr><td rowspan="1" colspan="3">
                    <bold>Proportions as % SL</bold>
                  </td></tr><tr><td rowspan="1" colspan="1">Head length</td><td rowspan="1" colspan="1">28.4</td><td rowspan="1" colspan="1">25.9−27.2</td></tr><tr><td rowspan="1" colspan="1">Eye diameter</td><td rowspan="1" colspan="1">5.4</td><td rowspan="1" colspan="1">5.8−6.1</td></tr><tr><td rowspan="1" colspan="1">Body depth</td><td rowspan="1" colspan="1">31.7</td><td rowspan="1" colspan="1">27.1−29.2</td></tr><tr><td rowspan="1" colspan="1">Body width</td><td rowspan="1" colspan="1">18.4</td><td rowspan="1" colspan="1">14.5−16.7</td></tr><tr><td rowspan="1" colspan="3">
                    <bold>Proportions as % HL</bold>
                  </td></tr><tr><td rowspan="1" colspan="1">Eye diameter</td><td rowspan="1" colspan="1">18.9</td><td rowspan="1" colspan="1">22.2−22.6</td></tr><tr><td rowspan="1" colspan="1">Snout length</td><td rowspan="1" colspan="1">27.0</td><td rowspan="1" colspan="1">24.4−25.5</td></tr><tr><td rowspan="1" colspan="1">Interorbital width</td><td rowspan="1" colspan="1">26.2</td><td rowspan="1" colspan="1">25.2−27.6</td></tr><tr><td rowspan="1" colspan="1">Post-orbital length</td><td rowspan="1" colspan="1">58.1</td><td rowspan="1" colspan="1">53.1−57.1</td></tr><tr><td rowspan="1" colspan="1">Maxillary length</td><td rowspan="1" colspan="1">35.5</td><td rowspan="1" colspan="1">34.2−35.9</td></tr><tr><td rowspan="1" colspan="1">Second anal-fin spine length</td><td rowspan="1" colspan="1">30.8</td><td rowspan="1" colspan="1">34.5−40.1</td></tr><tr><td rowspan="1" colspan="3">
                    <bold>Proportions (%)</bold>
                  </td></tr><tr><td rowspan="1" colspan="1">Eye diameter / interorbital width</td><td rowspan="1" colspan="1">72.2</td><td rowspan="1" colspan="1">81.3–87.9</td></tr><tr><td rowspan="1" colspan="1">Length lower jaw / upper jaw length</td><td rowspan="1" colspan="1">80.6</td><td rowspan="1" colspan="1">80.0–87.3</td></tr><tr><td rowspan="1" colspan="1">Gill raker / filament length</td><td rowspan="1" colspan="1">31.4</td><td rowspan="1" colspan="1">36.7–46.2</td></tr><tr><td rowspan="1" colspan="1">Caudal-peduncle depth / length</td><td rowspan="1" colspan="1">38.1</td><td rowspan="1" colspan="1">37.6–40.0</td></tr><tr><td rowspan="1" colspan="1">Second anal-fin spine / first anal-fin ray length</td><td rowspan="1" colspan="1">59.6</td><td rowspan="1" colspan="1">62.5–74.9</td></tr></tbody></table></table-wrap></tp:treatment-sec><tp:treatment-sec sec-type="Coloration (based on color photographs of paratypes when fresh)" id="SECID0EEABG"><title>Coloration (based on color photographs of paratypes when fresh).</title><p>Body greyish dorsally; upper two-thirds of body darker, separated from whitish to greyish belly by a distinct line. Line darkish to greyish, with darkish dots from base of pectoral fins to base of caudal fin and essentially parallel to pectoral fin. Dorsal fin dusky, with small dots; pectoral-fin darkish to greyish, with one black dot on upper end of axil; pelvic fins yellowish, with sparse, small darkish dots; anal fin yellowish, with dense, small darkish dots; caudal fins darkish. Color in preservative (all type material): head, body and fins brownish tan; first dorsal and anal fins with dense, small darkish dots.</p></tp:treatment-sec><tp:treatment-sec sec-type="distribution" id="SECID0EJABG"><title>Geographical distribution.</title><p>All specimens of the new species were collected from the west and central coast of southern Java, Indonesia.</p></tp:treatment-sec><tp:treatment-sec sec-type="etymology" id="SECID0EOABG"><title>Etymology.</title><p>The specific name ‘‘<italic>javaensis</italic>’’ is proposed, as all collected specimens were from the west and central of southern Java.</p></tp:treatment-sec><tp:treatment-sec sec-type="comparisons" id="SECID0E5ABG"><title>Comparisons.</title><p>The new species belongs to the subgenus <tp:taxon-name><tp:taxon-name-part taxon-name-part-type="genus" reg="Johnius">Johnius</tp:taxon-name-part> (<tp:taxon-name-part taxon-name-part-type="subgenus" reg="Johnius">Johnius</tp:taxon-name-part>)</tp:taxon-name>, which exhibits uniformly-sized lower jaw teeth or the inner rows of lower jaw teeth molariform. The Southeast Asia region, including Java, harbors three species that possess mental barbels, <italic><tp:taxon-name><tp:taxon-name-part taxon-name-part-type="genus" reg="Johnius">J.</tp:taxon-name-part> <tp:taxon-name-part taxon-name-part-type="species" reg="javaensis">javaensis</tp:taxon-name-part></tp:taxon-name></italic> sp. nov., <italic><tp:taxon-name><tp:taxon-name-part taxon-name-part-type="genus" reg="Johnius">J.</tp:taxon-name-part> <tp:taxon-name-part taxon-name-part-type="species" reg="macropterus">macropterus</tp:taxon-name-part></tp:taxon-name></italic>, and <italic><tp:taxon-name><tp:taxon-name-part taxon-name-part-type="genus" reg="Johnius">J.</tp:taxon-name-part> <tp:taxon-name-part taxon-name-part-type="species" reg="amblycephalus">amblycephalus</tp:taxon-name-part></tp:taxon-name></italic>. The new species can be readily separated from <italic><tp:taxon-name><tp:taxon-name-part taxon-name-part-type="genus" reg="Johnius">J.</tp:taxon-name-part> <tp:taxon-name-part taxon-name-part-type="species" reg="macropterus">macropterus</tp:taxon-name-part></tp:taxon-name></italic> and <italic><tp:taxon-name><tp:taxon-name-part taxon-name-part-type="genus" reg="Johnius">J.</tp:taxon-name-part> <tp:taxon-name-part taxon-name-part-type="species" reg="amblycephalus">amblycephalus</tp:taxon-name-part></tp:taxon-name></italic> in having five vesicular mental barbels on the chin, while the other two species only have one mental barbel (Fig. <xref ref-type="fig" rid="F8">8</xref>; Table <xref ref-type="table" rid="T3">3</xref>). Additionally, the new species can also be readily distinguished from similar congeners without barbels in the region (Table <xref ref-type="table" rid="T3">3</xref>). <italic><tp:taxon-name><tp:taxon-name-part taxon-name-part-type="genus" reg="Johnius">Johnius</tp:taxon-name-part> <tp:taxon-name-part taxon-name-part-type="species" reg="javaensis">javaensis</tp:taxon-name-part></tp:taxon-name></italic> sp. nov. can be distinguished from <italic><tp:taxon-name><tp:taxon-name-part taxon-name-part-type="genus" reg="Johnius">J.</tp:taxon-name-part> <tp:taxon-name-part taxon-name-part-type="species" reg="heterolepis">heterolepis</tp:taxon-name-part></tp:taxon-name></italic> in having more dorsal-fin rays (30–32 vs 25–28) and fewer swim-bladder appendages (11−12 vs 14). The new species can be separated from <italic><tp:taxon-name><tp:taxon-name-part taxon-name-part-type="genus" reg="Johnius">J.</tp:taxon-name-part> <tp:taxon-name-part taxon-name-part-type="species" reg="hypostoma">hypostoma</tp:taxon-name-part></tp:taxon-name></italic> in having fewer scale rows below the lateral line (7 or 8 vs 9 or 10), more swim-bladder appendages (11 or 12 vs 9–10), and a smaller interorbital width (25.2–27.6% vs 28.0–34.0% of head length). Furthermore, <italic><tp:taxon-name><tp:taxon-name-part taxon-name-part-type="genus" reg="Johnius">Johnius</tp:taxon-name-part> <tp:taxon-name-part taxon-name-part-type="species" reg="javaensis">javaensis</tp:taxon-name-part></tp:taxon-name></italic> sp. nov. can be differentiated from <italic><tp:taxon-name><tp:taxon-name-part taxon-name-part-type="genus" reg="Johnius">J.</tp:taxon-name-part> <tp:taxon-name-part taxon-name-part-type="species" reg="laevis">laevis</tp:taxon-name-part></tp:taxon-name></italic> Sasaki &amp; Kailola, 1991 in having body scales with well-developed ctenii. The new species can be distinguished from <italic><tp:taxon-name><tp:taxon-name-part taxon-name-part-type="genus" reg="Johnieops">J.</tp:taxon-name-part> <tp:taxon-name-part taxon-name-part-type="species" reg="macrorhynus">macrorhynus</tp:taxon-name-part></tp:taxon-name></italic> (Lal Mohan, 1976) in having fewer scale rows below the lateral line (7 or 8 vs 10–14), more lower gill rakers (11 or 12 vs 5–8), and fewer swim-bladder appendages (11 or 12 vs 13–16) (Table <xref ref-type="table" rid="T3">3</xref>).</p><fig id="F8" position="float" orientation="portrait"><object-id xmlns:xlink="http://www.w3.org/1999/xlink" content-type="doi" xlink:type="simple">10.3897/zookeys.1259.160425.figure8</object-id><object-id xmlns:xlink="http://www.w3.org/1999/xlink" content-type="arpha" xlink:type="simple">9688F83F-94B4-5DB8-98D1-D0CEB1FB2176</object-id><label>Figure 8.</label><caption><p>Comparison of the single short mental barbel in <italic><tp:taxon-name><tp:taxon-name-part taxon-name-part-type="genus" reg="Johnius">Johnius</tp:taxon-name-part> <tp:taxon-name-part taxon-name-part-type="species" reg="macropterus">macropterus</tp:taxon-name-part></tp:taxon-name></italic> and <italic><tp:taxon-name><tp:taxon-name-part taxon-name-part-type="genus" reg="Johnius">J.</tp:taxon-name-part> <tp:taxon-name-part taxon-name-part-type="species" reg="amblycephalus">amblycephalus.</tp:taxon-name-part></tp:taxon-name></italic> A–C. <italic><tp:taxon-name><tp:taxon-name-part taxon-name-part-type="genus" reg="Johnius">J.</tp:taxon-name-part> <tp:taxon-name-part taxon-name-part-type="species" reg="macropterus">macropterus</tp:taxon-name-part></tp:taxon-name></italic>, <named-content xmlns:xlink="http://www.w3.org/1999/xlink" content-type="dwc:institutional_code" xlink:title="Commonwealth Scientific &amp; Industrial Research Organisation" xlink:href="http://grbio.org/institution/australian-national-fish-collection" xlink:type="simple">CSIRO</named-content> H 7370-09, 85 mm SL; D–E. <italic><tp:taxon-name><tp:taxon-name-part taxon-name-part-type="genus" reg="Johnius">J.</tp:taxon-name-part> <tp:taxon-name-part taxon-name-part-type="species" reg="amblycephalus">amblycephalus</tp:taxon-name-part></tp:taxon-name></italic>, <named-content xmlns:xlink="http://www.w3.org/1999/xlink" content-type="dwc:institutional_code" xlink:title="Commonwealth Scientific &amp; Industrial Research Organisation" xlink:href="http://grbio.org/institution/australian-national-fish-collection" xlink:type="simple">CSIRO</named-content> H 7245-05, 182 mm SL; A, B, D, E. Lateral views; C, F. Ventral views. Scale bars: 1 cm (A, D); others not to scale.</p></caption><graphic xmlns:xlink="http://www.w3.org/1999/xlink" xlink:href="zookeys-1259-169_article-160425__-g008.jpg" position="float" orientation="portrait" xlink:type="simple" id="oo_1462628.jpg"><uri content-type="original_file" xlink:type="simple">https://binary.pensoft.net/fig/1462628</uri></graphic></fig><table-wrap id="T3" position="float" orientation="portrait"><label>Table 3.</label><caption><p>Selected diagnostic characters of <italic><tp:taxon-name><tp:taxon-name-part taxon-name-part-type="genus" reg="Johnius">Johnius</tp:taxon-name-part> <tp:taxon-name-part taxon-name-part-type="species" reg="javaensis">javaensis</tp:taxon-name-part></tp:taxon-name></italic> sp. nov. and related species.</p></caption><table id="TID0E2LAI" rules="all"><tbody><tr><th rowspan="1" colspan="1">Species</th><th rowspan="1" colspan="1"><tp:taxon-name><tp:taxon-name-part taxon-name-part-type="genus" reg="Johnius">J.</tp:taxon-name-part> <tp:taxon-name-part taxon-name-part-type="species" reg="javaensis">javaensis</tp:taxon-name-part></tp:taxon-name> sp. nov.</th><th rowspan="1" colspan="1">
                    <tp:taxon-name><tp:taxon-name-part taxon-name-part-type="genus" reg="Johnius">J.</tp:taxon-name-part> <tp:taxon-name-part taxon-name-part-type="species" reg="macropterus">macropterus</tp:taxon-name-part></tp:taxon-name>
                  </th><th rowspan="1" colspan="1">
                    <tp:taxon-name><tp:taxon-name-part taxon-name-part-type="genus" reg="Johnius">J.</tp:taxon-name-part> <tp:taxon-name-part taxon-name-part-type="species" reg="amblycephalus">amblycephalus</tp:taxon-name-part></tp:taxon-name>
                  </th><th rowspan="1" colspan="1">
                    <tp:taxon-name><tp:taxon-name-part taxon-name-part-type="genus" reg="Johnius">J.</tp:taxon-name-part> <tp:taxon-name-part taxon-name-part-type="species" reg="heterolepis">heterolepis</tp:taxon-name-part></tp:taxon-name>
                  </th><th rowspan="1" colspan="1">
                    <tp:taxon-name><tp:taxon-name-part taxon-name-part-type="genus" reg="Johnius">J.</tp:taxon-name-part> <tp:taxon-name-part taxon-name-part-type="species" reg="hypostoma">hypostoma</tp:taxon-name-part></tp:taxon-name>
                  </th><th rowspan="1" colspan="1">
                    <tp:taxon-name><tp:taxon-name-part taxon-name-part-type="genus" reg="Johnius">J.</tp:taxon-name-part> <tp:taxon-name-part taxon-name-part-type="species" reg="laevis">laevis</tp:taxon-name-part></tp:taxon-name>
                  </th><th rowspan="1" colspan="1">
                    <tp:taxon-name><tp:taxon-name-part taxon-name-part-type="genus" reg="Johnieops">J.</tp:taxon-name-part> <tp:taxon-name-part taxon-name-part-type="species" reg="macrorhynus">macrorhynus</tp:taxon-name-part></tp:taxon-name>
                  </th></tr><tr><td rowspan="1" colspan="1">Mental barbel</td><td rowspan="1" colspan="1">5</td><td rowspan="1" colspan="1">1</td><td rowspan="1" colspan="1">1</td><td rowspan="1" colspan="1">0</td><td rowspan="1" colspan="1">0</td><td rowspan="1" colspan="1">0</td><td rowspan="1" colspan="1">0</td></tr><tr><td rowspan="1" colspan="1">Dorsal-fin rays</td><td rowspan="1" colspan="1">30–32</td><td rowspan="1" colspan="1">28–33</td><td rowspan="1" colspan="1">23–26</td><td rowspan="1" colspan="1">25–28</td><td rowspan="1" colspan="1">31–33</td><td rowspan="1" colspan="1">29–34</td><td rowspan="1" colspan="1">25–30</td></tr><tr><td rowspan="1" colspan="1">Anal-fin rays</td><td rowspan="1" colspan="1">7</td><td rowspan="1" colspan="1">7</td><td rowspan="1" colspan="1">7</td><td rowspan="1" colspan="1">7</td><td rowspan="1" colspan="1">7–8</td><td rowspan="1" colspan="1">7</td><td rowspan="1" colspan="1">7–8</td></tr><tr><td rowspan="1" colspan="1">Scale rows above lateral line</td><td rowspan="1" colspan="1">4–5</td><td rowspan="1" colspan="1">4–7</td><td rowspan="1" colspan="1">7–12</td><td rowspan="1" colspan="1">4–5</td><td rowspan="1" colspan="1">5–6</td><td rowspan="1" colspan="1">5–6</td><td rowspan="1" colspan="1">5–9</td></tr><tr><td rowspan="1" colspan="1">Scale rows below lateral line</td><td rowspan="1" colspan="1">7–8</td><td rowspan="1" colspan="1">9–12</td><td rowspan="1" colspan="1">13–18</td><td rowspan="1" colspan="1">8–11</td><td rowspan="1" colspan="1">9–10</td><td rowspan="1" colspan="1">8–10</td><td rowspan="1" colspan="1">10–14</td></tr><tr><td rowspan="1" colspan="1">Gill rakers</td><td rowspan="1" colspan="1">5–6+1+11–12</td><td rowspan="1" colspan="1">4–5+1+7–12</td><td rowspan="1" colspan="1">4+1+6–9</td><td rowspan="1" colspan="1">4–5+1+9–12</td><td rowspan="1" colspan="1">11–12 (lower)</td><td rowspan="1" colspan="1">5–7+1+10–12</td><td rowspan="1" colspan="1">3–5+1+5–8</td></tr><tr><td rowspan="1" colspan="1">Vertebrate (pleural rib present + absent)</td><td rowspan="1" colspan="1">24 (11+14)</td><td rowspan="1" colspan="1">25 (11+14)</td><td rowspan="1" colspan="1">25</td><td rowspan="1" colspan="1">25 (10+15)</td><td rowspan="1" colspan="1">25 (11+14 or 12–13)</td><td rowspan="1" colspan="1">25 (10+15)</td><td rowspan="1" colspan="1">25</td></tr><tr><td rowspan="1" colspan="1">Swimbladder appendages</td><td rowspan="1" colspan="1">11–12</td><td rowspan="1" colspan="1">14–15</td><td rowspan="1" colspan="1">14–15</td><td rowspan="1" colspan="1">14</td><td rowspan="1" colspan="1">9–10</td><td rowspan="1" colspan="1">11–14</td><td rowspan="1" colspan="1">13–16</td></tr><tr><td rowspan="1" colspan="1">HL (% SL)</td><td rowspan="1" colspan="1">25.9–28.4</td><td rowspan="1" colspan="1">24.1–27.6</td><td rowspan="1" colspan="1">29.9–31.8</td><td rowspan="1" colspan="1">25.0–32.7</td><td rowspan="1" colspan="1">28.3–28.6</td><td rowspan="1" colspan="1">29.9–33.8</td><td rowspan="1" colspan="1">26.0–31.4</td></tr><tr><td rowspan="1" colspan="1">Eye diameter (% HL)</td><td rowspan="1" colspan="1">18.9–22.6</td><td rowspan="1" colspan="1">18.0–26.0</td><td rowspan="1" colspan="1">19.0–23.4</td><td rowspan="1" colspan="1">19.0–27.0</td><td rowspan="1" colspan="1">19.0–23.0</td><td rowspan="1" colspan="1">22.4–30.0</td><td rowspan="1" colspan="1">19.0–27.0</td></tr><tr><td rowspan="1" colspan="1">Interorbital width (% HL)</td><td rowspan="1" colspan="1">25.2–27.6</td><td rowspan="1" colspan="1">24.9–27.6</td><td rowspan="1" colspan="1">27.5–29.3</td><td rowspan="1" colspan="1">20.3–28.2</td><td rowspan="1" colspan="1">28.0–34.0</td><td rowspan="1" colspan="1">24.6–29.8</td><td rowspan="1" colspan="1">21.6–25.7</td></tr><tr><td rowspan="1" colspan="1">Ctenii on body scales</td><td rowspan="1" colspan="1">Well developed</td><td rowspan="1" colspan="1">Well developed</td><td rowspan="1" colspan="1">Cycloid</td><td rowspan="1" colspan="1">Well developed</td><td rowspan="1" colspan="1">Well developed</td><td rowspan="1" colspan="1">Poorly developed</td><td rowspan="1" colspan="1">Well developed</td></tr><tr><td rowspan="1" colspan="1">Distribution</td><td rowspan="1" colspan="1">Indonesia</td><td rowspan="1" colspan="1">India to Papua New Guinea</td><td rowspan="1" colspan="1">Pakistan to China and Australia</td><td rowspan="1" colspan="1">Malaysia to Indonesia</td><td rowspan="1" colspan="1">Malaysia to Indonesia</td><td rowspan="1" colspan="1">Australia and Papua New Guinea</td><td rowspan="1" colspan="1">Pakistan to Indonesia</td></tr><tr><td rowspan="1" colspan="1">References</td><td rowspan="1" colspan="1">This study</td><td rowspan="1" colspan="1"><xref ref-type="bibr" rid="B25">Trewavas 1977</xref>; <xref ref-type="bibr" rid="B20">Sasaki 2001</xref>; this study</td><td rowspan="1" colspan="1"><xref ref-type="bibr" rid="B20">Sasaki 2001</xref>; <xref ref-type="bibr" rid="B5">Hanafi et al. 2023</xref></td><td rowspan="1" colspan="1"><xref ref-type="bibr" rid="B15">Sasaki 1992</xref>; <xref ref-type="bibr" rid="B4">Hanafi et al. 2022</xref></td><td rowspan="1" colspan="1"><xref ref-type="bibr" rid="B22">Sasaki and Kailola 1991</xref>; <xref ref-type="bibr" rid="B20">Sasaki 2001</xref></td><td rowspan="1" colspan="1">
                    <xref ref-type="bibr" rid="B22">Sasaki and Kailola 1991</xref>
                  </td><td rowspan="1" colspan="1"><xref ref-type="bibr" rid="B9">Lal Mohan 1975</xref>; Trewavas 1971; <xref ref-type="bibr" rid="B20">Sasaki 2001</xref></td></tr></tbody></table></table-wrap></tp:treatment-sec><tp:treatment-sec sec-type="Phylogeny of Johnius javaensis sp. nov" id="SECID0EFYBG"><title>Phylogeny of <italic><tp:taxon-name><tp:taxon-name-part taxon-name-part-type="genus" reg="Johnius">Johnius</tp:taxon-name-part> <tp:taxon-name-part taxon-name-part-type="species" reg="javaensis">javaensis</tp:taxon-name-part></tp:taxon-name></italic> sp. nov.</title><p>Based on the <abbrev xmlns:xlink="http://www.w3.org/1999/xlink" xlink:title="maximum-likelihood" id="ABBRID0EXYBG" xlink:type="simple">ML</abbrev> tree analysis, the <italic><tp:taxon-name><tp:taxon-name-part taxon-name-part-type="genus" reg="Johnius">Johnius</tp:taxon-name-part></tp:taxon-name></italic> species with mental barbels are non-monophyletic and merit further investigation. <italic><tp:taxon-name><tp:taxon-name-part taxon-name-part-type="genus" reg="Johnius">Johnius</tp:taxon-name-part> <tp:taxon-name-part taxon-name-part-type="species" reg="javaensis">javaensis</tp:taxon-name-part></tp:taxon-name></italic> sp. nov. is sister to <italic><tp:taxon-name><tp:taxon-name-part taxon-name-part-type="genus" reg="Johnius">J.</tp:taxon-name-part> <tp:taxon-name-part taxon-name-part-type="species" reg="macropterus">macropterus</tp:taxon-name-part></tp:taxon-name></italic> with high bootstrap values (Fig. <xref ref-type="fig" rid="F9">9</xref>). The intraspecific <abbrev xmlns:xlink="http://www.w3.org/1999/xlink" xlink:title="Kimura 2-parameter distance" id="ABBRID0E3ZBG" xlink:type="simple">K2P</abbrev> distance in the 521-bp COI gene sequences for the new species are 1.83% (0.77−2.56%) (Table <xref ref-type="table" rid="T4">4</xref>). The <abbrev xmlns:xlink="http://www.w3.org/1999/xlink" xlink:title="Kimura 2-parameter distance" id="ABBRID0EE1BG" xlink:type="simple">K2P</abbrev> distance between <italic><tp:taxon-name><tp:taxon-name-part taxon-name-part-type="genus" reg="Johnius">J.</tp:taxon-name-part> <tp:taxon-name-part taxon-name-part-type="species" reg="javaensis">javaensis</tp:taxon-name-part></tp:taxon-name></italic> sp. nov. and <italic><tp:taxon-name><tp:taxon-name-part taxon-name-part-type="genus" reg="Johnius">J.</tp:taxon-name-part> <tp:taxon-name-part taxon-name-part-type="species" reg="macropterus">macropterus</tp:taxon-name-part></tp:taxon-name></italic> is 8.18% (7.76−8.84%), which is lower than the distance between <italic><tp:taxon-name><tp:taxon-name-part taxon-name-part-type="genus" reg="Johnius">J.</tp:taxon-name-part> <tp:taxon-name-part taxon-name-part-type="species" reg="javaensis">javaensis</tp:taxon-name-part></tp:taxon-name></italic> sp. nov. and the other 19 <italic><tp:taxon-name><tp:taxon-name-part taxon-name-part-type="genus" reg="Johnius">Johnius</tp:taxon-name-part></tp:taxon-name></italic> species in this study, averaging 19.01% (12.68%−30.53%), giving high confidence in species relationships (Table <xref ref-type="table" rid="T4">4</xref>). Our analysis reveals substantial interspecific divergences among the 21 <italic><tp:taxon-name><tp:taxon-name-part taxon-name-part-type="genus" reg="Johnius">Johnius</tp:taxon-name-part></tp:taxon-name></italic> species, with an average <abbrev xmlns:xlink="http://www.w3.org/1999/xlink" xlink:title="Kimura 2-parameter distance" id="ABBRID0E22BG" xlink:type="simple">K2P</abbrev> distance of 18.78% ± 5.79% (range: 1.96%–32.24%). Notably, the exceptionally low genetic distance (&lt; 2%) between <italic><tp:taxon-name><tp:taxon-name-part taxon-name-part-type="genus" reg="Johnius">J.</tp:taxon-name-part> <tp:taxon-name-part taxon-name-part-type="species" reg="taiwanensis">taiwanensis</tp:taxon-name-part></tp:taxon-name></italic> Chao, Chang, Chen, Guo, Lin, Liou, Shen &amp; Liu, 2019 and <italic><tp:taxon-name><tp:taxon-name-part taxon-name-part-type="genus" reg="Johnius">Johnius</tp:taxon-name-part> <tp:taxon-name-part taxon-name-part-type="species" reg="sasakii">sasakii</tp:taxon-name-part></tp:taxon-name></italic> Hanafi, Chen, Seah, Chang, Liu &amp; Chao, 2022 suggests potential taxonomic ambiguity and warrants further investigation (Table <xref ref-type="table" rid="T4">4</xref>).</p><fig id="F9" position="float" orientation="portrait"><object-id xmlns:xlink="http://www.w3.org/1999/xlink" content-type="doi" xlink:type="simple">10.3897/zookeys.1259.160425.figure9</object-id><object-id xmlns:xlink="http://www.w3.org/1999/xlink" content-type="arpha" xlink:type="simple">C9E18D39-A520-54BA-B973-134E330EA325</object-id><label>Figure 9.</label><caption><p>Phylogenetic relationship of the new species <italic><tp:taxon-name><tp:taxon-name-part taxon-name-part-type="genus" reg="Johnius">Johnius</tp:taxon-name-part> <tp:taxon-name-part taxon-name-part-type="species" reg="javaensis">javaensis</tp:taxon-name-part></tp:taxon-name></italic> sp. nov. and 20 <italic><tp:taxon-name><tp:taxon-name-part taxon-name-part-type="genus" reg="Johnius">Johnius</tp:taxon-name-part></tp:taxon-name></italic> species from the Indo-West Pacific region and one sciaenid as the outgroup based on maximum-likelihood (<abbrev xmlns:xlink="http://www.w3.org/1999/xlink" xlink:title="maximum-likelihood" id="ABBRID0ET4BG" xlink:type="simple">ML</abbrev>) analyses. Nodes are supported by bootstrap values of distance matrix. Only values ≥50% are presented.</p></caption></fig><table-wrap id="T4" position="float" orientation="portrait"><label>Table 4.</label><caption><p>Genetic distances (Kimura 2-parameter distance, %) within species and between species of <italic><tp:taxon-name><tp:taxon-name-part taxon-name-part-type="genus" reg="Johnius">Johnius</tp:taxon-name-part></tp:taxon-name></italic>.</p></caption><table id="TID0EU4AI" rules="all"><tbody><tr><th rowspan="1" colspan="1"/><th rowspan="1" colspan="1">1</th><th rowspan="1" colspan="1">2</th><th rowspan="1" colspan="1">3</th><th rowspan="1" colspan="1">4</th><th rowspan="1" colspan="1">5</th><th rowspan="1" colspan="1">6</th><th rowspan="1" colspan="1">7</th><th rowspan="1" colspan="1">8</th><th rowspan="1" colspan="1">9</th><th rowspan="1" colspan="1">10</th><th rowspan="1" colspan="1">11</th><th rowspan="1" colspan="1">12</th><th rowspan="1" colspan="1">13</th><th rowspan="1" colspan="1">14</th><th rowspan="1" colspan="1">15</th><th rowspan="1" colspan="1">16</th><th rowspan="1" colspan="1">17</th><th rowspan="1" colspan="1">18</th><th rowspan="1" colspan="1">19</th><th rowspan="1" colspan="1">20</th></tr><tr><td rowspan="1" colspan="1">
                    <bold>1. <italic><tp:taxon-name><tp:taxon-name-part taxon-name-part-type="genus" reg="Johnius">Johnius</tp:taxon-name-part> <tp:taxon-name-part taxon-name-part-type="species" reg="javaensis">javaensis</tp:taxon-name-part></tp:taxon-name></italic> sp. nov.</bold>
                  </td><td rowspan="1" colspan="1">
                    <bold>1.82 (0.77–2.56)</bold>
                  </td><td rowspan="1" colspan="1"/><td rowspan="1" colspan="1"/><td rowspan="1" colspan="1"/><td rowspan="1" colspan="1"/><td rowspan="1" colspan="1"/><td rowspan="1" colspan="1"/><td rowspan="1" colspan="1"/><td rowspan="1" colspan="1"/><td rowspan="1" colspan="1"/><td rowspan="1" colspan="1"/><td rowspan="1" colspan="1"/><td rowspan="1" colspan="1"/><td rowspan="1" colspan="1"/><td rowspan="1" colspan="1"/><td rowspan="1" colspan="1"/><td rowspan="1" colspan="1"/><td rowspan="1" colspan="1"/><td rowspan="1" colspan="1"/><td rowspan="1" colspan="1"/></tr><tr><td rowspan="1" colspan="1">2. <italic><tp:taxon-name><tp:taxon-name-part taxon-name-part-type="genus" reg="Johnius">Johnius</tp:taxon-name-part> <tp:taxon-name-part taxon-name-part-type="species" reg="macropterus">macropterus</tp:taxon-name-part></tp:taxon-name></italic></td><td rowspan="1" colspan="1">8.18</td><td rowspan="1" colspan="1"/><td rowspan="1" colspan="1"/><td rowspan="1" colspan="1"/><td rowspan="1" colspan="1"/><td rowspan="1" colspan="1"/><td rowspan="1" colspan="1"/><td rowspan="1" colspan="1"/><td rowspan="1" colspan="1"/><td rowspan="1" colspan="1"/><td rowspan="1" colspan="1"/><td rowspan="1" colspan="1"/><td rowspan="1" colspan="1"/><td rowspan="1" colspan="1"/><td rowspan="1" colspan="1"/><td rowspan="1" colspan="1"/><td rowspan="1" colspan="1"/><td rowspan="1" colspan="1"/><td rowspan="1" colspan="1"/><td rowspan="1" colspan="1"/></tr><tr><td rowspan="1" colspan="1">3. <italic><tp:taxon-name><tp:taxon-name-part taxon-name-part-type="genus" reg="Johnius">Johnius</tp:taxon-name-part> <tp:taxon-name-part taxon-name-part-type="species" reg="amblycephalus">amblycephalus</tp:taxon-name-part></tp:taxon-name></italic></td><td rowspan="1" colspan="1">29.69</td><td rowspan="1" colspan="1">26.79</td><td rowspan="1" colspan="1"/><td rowspan="1" colspan="1"/><td rowspan="1" colspan="1"/><td rowspan="1" colspan="1"/><td rowspan="1" colspan="1"/><td rowspan="1" colspan="1"/><td rowspan="1" colspan="1"/><td rowspan="1" colspan="1"/><td rowspan="1" colspan="1"/><td rowspan="1" colspan="1"/><td rowspan="1" colspan="1"/><td rowspan="1" colspan="1"/><td rowspan="1" colspan="1"/><td rowspan="1" colspan="1"/><td rowspan="1" colspan="1"/><td rowspan="1" colspan="1"/><td rowspan="1" colspan="1"/><td rowspan="1" colspan="1"/></tr><tr><td rowspan="1" colspan="1">4. <italic><tp:taxon-name><tp:taxon-name-part taxon-name-part-type="genus" reg="Johnius">Johnius</tp:taxon-name-part> <tp:taxon-name-part taxon-name-part-type="species" reg="belangerii">belangerii</tp:taxon-name-part></tp:taxon-name></italic></td><td rowspan="1" colspan="1">16.89</td><td rowspan="1" colspan="1">14.80</td><td rowspan="1" colspan="1">29.07</td><td rowspan="1" colspan="1"/><td rowspan="1" colspan="1"/><td rowspan="1" colspan="1"/><td rowspan="1" colspan="1"/><td rowspan="1" colspan="1"/><td rowspan="1" colspan="1"/><td rowspan="1" colspan="1"/><td rowspan="1" colspan="1"/><td rowspan="1" colspan="1"/><td rowspan="1" colspan="1"/><td rowspan="1" colspan="1"/><td rowspan="1" colspan="1"/><td rowspan="1" colspan="1"/><td rowspan="1" colspan="1"/><td rowspan="1" colspan="1"/><td rowspan="1" colspan="1"/><td rowspan="1" colspan="1"/></tr><tr><td rowspan="1" colspan="1">5. <italic><tp:taxon-name><tp:taxon-name-part taxon-name-part-type="genus" reg="Johnius">Johnius</tp:taxon-name-part> <tp:taxon-name-part taxon-name-part-type="species" reg="borneensis">borneensis</tp:taxon-name-part></tp:taxon-name></italic></td><td rowspan="1" colspan="1">17.91</td><td rowspan="1" colspan="1">17.85</td><td rowspan="1" colspan="1">27.05</td><td rowspan="1" colspan="1">15.65</td><td rowspan="1" colspan="1"/><td rowspan="1" colspan="1"/><td rowspan="1" colspan="1"/><td rowspan="1" colspan="1"/><td rowspan="1" colspan="1"/><td rowspan="1" colspan="1"/><td rowspan="1" colspan="1"/><td rowspan="1" colspan="1"/><td rowspan="1" colspan="1"/><td rowspan="1" colspan="1"/><td rowspan="1" colspan="1"/><td rowspan="1" colspan="1"/><td rowspan="1" colspan="1"/><td rowspan="1" colspan="1"/><td rowspan="1" colspan="1"/><td rowspan="1" colspan="1"/></tr><tr><td rowspan="1" colspan="1">6. <italic><tp:taxon-name><tp:taxon-name-part taxon-name-part-type="genus" reg="Johnius">Johnius</tp:taxon-name-part> <tp:taxon-name-part taxon-name-part-type="species" reg="carouna">carouna</tp:taxon-name-part></tp:taxon-name></italic></td><td rowspan="1" colspan="1">17.84</td><td rowspan="1" colspan="1">15.15</td><td rowspan="1" colspan="1">26.74</td><td rowspan="1" colspan="1">15.99</td><td rowspan="1" colspan="1">18.25</td><td rowspan="1" colspan="1"/><td rowspan="1" colspan="1"/><td rowspan="1" colspan="1"/><td rowspan="1" colspan="1"/><td rowspan="1" colspan="1"/><td rowspan="1" colspan="1"/><td rowspan="1" colspan="1"/><td rowspan="1" colspan="1"/><td rowspan="1" colspan="1"/><td rowspan="1" colspan="1"/><td rowspan="1" colspan="1"/><td rowspan="1" colspan="1"/><td rowspan="1" colspan="1"/><td rowspan="1" colspan="1"/><td rowspan="1" colspan="1"/></tr><tr><td rowspan="1" colspan="1">7. <italic><tp:taxon-name><tp:taxon-name-part taxon-name-part-type="genus" reg="Johnius">Johnius</tp:taxon-name-part> <tp:taxon-name-part taxon-name-part-type="species" reg="coitor">coitor</tp:taxon-name-part></tp:taxon-name></italic></td><td rowspan="1" colspan="1">18.15</td><td rowspan="1" colspan="1">16.96</td><td rowspan="1" colspan="1">26.09</td><td rowspan="1" colspan="1">16.48</td><td rowspan="1" colspan="1">18.47</td><td rowspan="1" colspan="1">15.34</td><td rowspan="1" colspan="1"/><td rowspan="1" colspan="1"/><td rowspan="1" colspan="1"/><td rowspan="1" colspan="1"/><td rowspan="1" colspan="1"/><td rowspan="1" colspan="1"/><td rowspan="1" colspan="1"/><td rowspan="1" colspan="1"/><td rowspan="1" colspan="1"/><td rowspan="1" colspan="1"/><td rowspan="1" colspan="1"/><td rowspan="1" colspan="1"/><td rowspan="1" colspan="1"/><td rowspan="1" colspan="1"/></tr><tr><td rowspan="1" colspan="1">8. <italic><tp:taxon-name><tp:taxon-name-part taxon-name-part-type="genus" reg="Johnius">Johnius</tp:taxon-name-part> <tp:taxon-name-part taxon-name-part-type="species" reg="distinctus">distinctus</tp:taxon-name-part></tp:taxon-name></italic></td><td rowspan="1" colspan="1">18.69</td><td rowspan="1" colspan="1">15.86</td><td rowspan="1" colspan="1">25.24</td><td rowspan="1" colspan="1">17.39</td><td rowspan="1" colspan="1">10.88</td><td rowspan="1" colspan="1">19.19</td><td rowspan="1" colspan="1">18.18</td><td rowspan="1" colspan="1"/><td rowspan="1" colspan="1"/><td rowspan="1" colspan="1"/><td rowspan="1" colspan="1"/><td rowspan="1" colspan="1"/><td rowspan="1" colspan="1"/><td rowspan="1" colspan="1"/><td rowspan="1" colspan="1"/><td rowspan="1" colspan="1"/><td rowspan="1" colspan="1"/><td rowspan="1" colspan="1"/><td rowspan="1" colspan="1"/><td rowspan="1" colspan="1"/></tr><tr><td rowspan="1" colspan="1">9. <italic><tp:taxon-name><tp:taxon-name-part taxon-name-part-type="genus" reg="Johnius">Johnius</tp:taxon-name-part> <tp:taxon-name-part taxon-name-part-type="species" reg="dussumieri">dussumieri</tp:taxon-name-part></tp:taxon-name></italic></td><td rowspan="1" colspan="1">18.78</td><td rowspan="1" colspan="1">18.07</td><td rowspan="1" colspan="1">22.03</td><td rowspan="1" colspan="1">17.63</td><td rowspan="1" colspan="1">10.93</td><td rowspan="1" colspan="1">18.42</td><td rowspan="1" colspan="1">18.21</td><td rowspan="1" colspan="1">9.98</td><td rowspan="1" colspan="1"/><td rowspan="1" colspan="1"/><td rowspan="1" colspan="1"/><td rowspan="1" colspan="1"/><td rowspan="1" colspan="1"/><td rowspan="1" colspan="1"/><td rowspan="1" colspan="1"/><td rowspan="1" colspan="1"/><td rowspan="1" colspan="1"/><td rowspan="1" colspan="1"/><td rowspan="1" colspan="1"/><td rowspan="1" colspan="1"/></tr><tr><td rowspan="1" colspan="1">10. <italic><tp:taxon-name><tp:taxon-name-part taxon-name-part-type="genus" reg="Johnius">Johnius</tp:taxon-name-part> <tp:taxon-name-part taxon-name-part-type="species" reg="elongatus">elongatus</tp:taxon-name-part></tp:taxon-name></italic></td><td rowspan="1" colspan="1">29.08</td><td rowspan="1" colspan="1">27.01</td><td rowspan="1" colspan="1">19.02</td><td rowspan="1" colspan="1">27.85</td><td rowspan="1" colspan="1">30.29</td><td rowspan="1" colspan="1">28.26</td><td rowspan="1" colspan="1">28.43</td><td rowspan="1" colspan="1">27.42</td><td rowspan="1" colspan="1">27.62</td><td rowspan="1" colspan="1"/><td rowspan="1" colspan="1"/><td rowspan="1" colspan="1"/><td rowspan="1" colspan="1"/><td rowspan="1" colspan="1"/><td rowspan="1" colspan="1"/><td rowspan="1" colspan="1"/><td rowspan="1" colspan="1"/><td rowspan="1" colspan="1"/><td rowspan="1" colspan="1"/><td rowspan="1" colspan="1"/></tr><tr><td rowspan="1" colspan="1">11. <italic><tp:taxon-name><tp:taxon-name-part taxon-name-part-type="genus" reg="Johnius">Johnius</tp:taxon-name-part> <tp:taxon-name-part taxon-name-part-type="species" reg="fuscolineatus">fuscolineatus</tp:taxon-name-part></tp:taxon-name></italic></td><td rowspan="1" colspan="1">28.72</td><td rowspan="1" colspan="1">26.36</td><td rowspan="1" colspan="1">9.39</td><td rowspan="1" colspan="1">28.70</td><td rowspan="1" colspan="1">27.10</td><td rowspan="1" colspan="1">25.06</td><td rowspan="1" colspan="1">24.84</td><td rowspan="1" colspan="1">25.29</td><td rowspan="1" colspan="1">22.07</td><td rowspan="1" colspan="1">18.51</td><td rowspan="1" colspan="1"/><td rowspan="1" colspan="1"/><td rowspan="1" colspan="1"/><td rowspan="1" colspan="1"/><td rowspan="1" colspan="1"/><td rowspan="1" colspan="1"/><td rowspan="1" colspan="1"/><td rowspan="1" colspan="1"/><td rowspan="1" colspan="1"/><td rowspan="1" colspan="1"/></tr><tr><td rowspan="1" colspan="1">12. <italic><tp:taxon-name><tp:taxon-name-part taxon-name-part-type="genus" reg="Johnius">Johnius</tp:taxon-name-part> <tp:taxon-name-part taxon-name-part-type="species" reg="grypotus">grypotus</tp:taxon-name-part></tp:taxon-name></italic></td><td rowspan="1" colspan="1">14.05</td><td rowspan="1" colspan="1">14.76</td><td rowspan="1" colspan="1">29.64</td><td rowspan="1" colspan="1">16.61</td><td rowspan="1" colspan="1">15.93</td><td rowspan="1" colspan="1">14.99</td><td rowspan="1" colspan="1">15.07</td><td rowspan="1" colspan="1">16.10</td><td rowspan="1" colspan="1">15.84</td><td rowspan="1" colspan="1">31.96</td><td rowspan="1" colspan="1">25.69</td><td rowspan="1" colspan="1"/><td rowspan="1" colspan="1"/><td rowspan="1" colspan="1"/><td rowspan="1" colspan="1"/><td rowspan="1" colspan="1"/><td rowspan="1" colspan="1"/><td rowspan="1" colspan="1"/><td rowspan="1" colspan="1"/><td rowspan="1" colspan="1"/></tr><tr><td rowspan="1" colspan="1">13. <italic><tp:taxon-name><tp:taxon-name-part taxon-name-part-type="genus" reg="Johnius">Johnius</tp:taxon-name-part> <tp:taxon-name-part taxon-name-part-type="species" reg="heterolepis">heterolepis</tp:taxon-name-part></tp:taxon-name></italic></td><td rowspan="1" colspan="1">15.44</td><td rowspan="1" colspan="1">13.34</td><td rowspan="1" colspan="1">25.96</td><td rowspan="1" colspan="1">13.41</td><td rowspan="1" colspan="1">14.49</td><td rowspan="1" colspan="1">13.09</td><td rowspan="1" colspan="1">12.29</td><td rowspan="1" colspan="1">15.39</td><td rowspan="1" colspan="1">14.73</td><td rowspan="1" colspan="1">28.92</td><td rowspan="1" colspan="1">24.14</td><td rowspan="1" colspan="1">11.95</td><td rowspan="1" colspan="1"/><td rowspan="1" colspan="1"/><td rowspan="1" colspan="1"/><td rowspan="1" colspan="1"/><td rowspan="1" colspan="1"/><td rowspan="1" colspan="1"/><td rowspan="1" colspan="1"/><td rowspan="1" colspan="1"/></tr><tr><td rowspan="1" colspan="1">14. <italic><tp:taxon-name><tp:taxon-name-part taxon-name-part-type="genus" reg="Johnius">Johnius</tp:taxon-name-part> <tp:taxon-name-part taxon-name-part-type="species" reg="majan">majan</tp:taxon-name-part></tp:taxon-name></italic></td><td rowspan="1" colspan="1">19.17</td><td rowspan="1" colspan="1">17.59</td><td rowspan="1" colspan="1">21.67</td><td rowspan="1" colspan="1">18.44</td><td rowspan="1" colspan="1">12.75</td><td rowspan="1" colspan="1">19.26</td><td rowspan="1" colspan="1">18.51</td><td rowspan="1" colspan="1">11.52</td><td rowspan="1" colspan="1">9.34</td><td rowspan="1" colspan="1">25.58</td><td rowspan="1" colspan="1">21.99</td><td rowspan="1" colspan="1">18.40</td><td rowspan="1" colspan="1">16.01</td><td rowspan="1" colspan="1"/><td rowspan="1" colspan="1"/><td rowspan="1" colspan="1"/><td rowspan="1" colspan="1"/><td rowspan="1" colspan="1"/><td rowspan="1" colspan="1"/><td rowspan="1" colspan="1"/></tr><tr><td rowspan="1" colspan="1">15. <italic><tp:taxon-name><tp:taxon-name-part taxon-name-part-type="genus" reg="Johnius">Johnius</tp:taxon-name-part> <tp:taxon-name-part taxon-name-part-type="species" reg="novaeguineae">novaeguineae</tp:taxon-name-part></tp:taxon-name></italic></td><td rowspan="1" colspan="1">13.03</td><td rowspan="1" colspan="1">11.25</td><td rowspan="1" colspan="1">28.25</td><td rowspan="1" colspan="1">12.92</td><td rowspan="1" colspan="1">16.18</td><td rowspan="1" colspan="1">14.93</td><td rowspan="1" colspan="1">14.90</td><td rowspan="1" colspan="1">15.86</td><td rowspan="1" colspan="1">14.70</td><td rowspan="1" colspan="1">29.24</td><td rowspan="1" colspan="1">24.59</td><td rowspan="1" colspan="1">11.53</td><td rowspan="1" colspan="1">9.97</td><td rowspan="1" colspan="1">15.47</td><td rowspan="1" colspan="1"/><td rowspan="1" colspan="1"/><td rowspan="1" colspan="1"/><td rowspan="1" colspan="1"/><td rowspan="1" colspan="1"/><td rowspan="1" colspan="1"/></tr><tr><td rowspan="1" colspan="1">16. <italic><tp:taxon-name><tp:taxon-name-part taxon-name-part-type="genus" reg="Johnius">Johnius</tp:taxon-name-part> <tp:taxon-name-part taxon-name-part-type="species" reg="plagiostoma">plagiostoma</tp:taxon-name-part></tp:taxon-name></italic></td><td rowspan="1" colspan="1">20.46</td><td rowspan="1" colspan="1">17.75</td><td rowspan="1" colspan="1">30.99</td><td rowspan="1" colspan="1">18.57</td><td rowspan="1" colspan="1">20.52</td><td rowspan="1" colspan="1">20.21</td><td rowspan="1" colspan="1">21.51</td><td rowspan="1" colspan="1">19.29</td><td rowspan="1" colspan="1">20.29</td><td rowspan="1" colspan="1">32.24</td><td rowspan="1" colspan="1">29.64</td><td rowspan="1" colspan="1">22.12</td><td rowspan="1" colspan="1">19.09</td><td rowspan="1" colspan="1">20.82</td><td rowspan="1" colspan="1">20.82</td><td rowspan="1" colspan="1"/><td rowspan="1" colspan="1"/><td rowspan="1" colspan="1"/><td rowspan="1" colspan="1"/><td rowspan="1" colspan="1"/></tr><tr><td rowspan="1" colspan="1">17. <italic><tp:taxon-name><tp:taxon-name-part taxon-name-part-type="genus" reg="Johnius">Johnius</tp:taxon-name-part> <tp:taxon-name-part taxon-name-part-type="species" reg="sasakii">sasakii</tp:taxon-name-part></tp:taxon-name></italic></td><td rowspan="1" colspan="1">15.54</td><td rowspan="1" colspan="1">13.10</td><td rowspan="1" colspan="1">27.31</td><td rowspan="1" colspan="1">15.80</td><td rowspan="1" colspan="1">17.34</td><td rowspan="1" colspan="1">17.90</td><td rowspan="1" colspan="1">16.12</td><td rowspan="1" colspan="1">16.85</td><td rowspan="1" colspan="1">17.12</td><td rowspan="1" colspan="1">28.61</td><td rowspan="1" colspan="1">27.58</td><td rowspan="1" colspan="1">15.22</td><td rowspan="1" colspan="1">13.65</td><td rowspan="1" colspan="1">18.40</td><td rowspan="1" colspan="1">13.69</td><td rowspan="1" colspan="1">19.69</td><td rowspan="1" colspan="1"/><td rowspan="1" colspan="1"/><td rowspan="1" colspan="1"/><td rowspan="1" colspan="1"/></tr><tr><td rowspan="1" colspan="1">18. <italic><tp:taxon-name><tp:taxon-name-part taxon-name-part-type="genus" reg="Johnius">Johnius</tp:taxon-name-part> <tp:taxon-name-part taxon-name-part-type="species" reg="trachycephalus">trachycephalus</tp:taxon-name-part></tp:taxon-name></italic></td><td rowspan="1" colspan="1">16.61</td><td rowspan="1" colspan="1">15.21</td><td rowspan="1" colspan="1">30.01</td><td rowspan="1" colspan="1">14.40</td><td rowspan="1" colspan="1">13.47</td><td rowspan="1" colspan="1">16.43</td><td rowspan="1" colspan="1">18.33</td><td rowspan="1" colspan="1">15.35</td><td rowspan="1" colspan="1">16.82</td><td rowspan="1" colspan="1">31.68</td><td rowspan="1" colspan="1">28.47</td><td rowspan="1" colspan="1">13.32</td><td rowspan="1" colspan="1">13.56</td><td rowspan="1" colspan="1">17.07</td><td rowspan="1" colspan="1">12.17</td><td rowspan="1" colspan="1">18.58</td><td rowspan="1" colspan="1">14.29</td><td rowspan="1" colspan="1"/><td rowspan="1" colspan="1"/><td rowspan="1" colspan="1"/></tr><tr><td rowspan="1" colspan="1">19. <italic><tp:taxon-name><tp:taxon-name-part taxon-name-part-type="genus" reg="Johnius">Johnius</tp:taxon-name-part> <tp:taxon-name-part taxon-name-part-type="species" reg="taiwanensis">taiwanensis</tp:taxon-name-part></tp:taxon-name></italic></td><td rowspan="1" colspan="1">16.54</td><td rowspan="1" colspan="1">13.58</td><td rowspan="1" colspan="1">27.01</td><td rowspan="1" colspan="1">14.80</td><td rowspan="1" colspan="1">16.59</td><td rowspan="1" colspan="1">16.88</td><td rowspan="1" colspan="1">15.61</td><td rowspan="1" colspan="1">17.36</td><td rowspan="1" colspan="1">17.12</td><td rowspan="1" colspan="1">28.61</td><td rowspan="1" colspan="1">26.97</td><td rowspan="1" colspan="1">15.22</td><td rowspan="1" colspan="1">13.41</td><td rowspan="1" colspan="1">17.63</td><td rowspan="1" colspan="1">13.44</td><td rowspan="1" colspan="1">20.23</td><td rowspan="1" colspan="1">1.96</td><td rowspan="1" colspan="1">13.56</td><td rowspan="1" colspan="1"/><td rowspan="1" colspan="1"/></tr><tr><td rowspan="1" colspan="1">20. <italic><tp:taxon-name><tp:taxon-name-part taxon-name-part-type="genus" reg="Johnius">Johnius</tp:taxon-name-part> <tp:taxon-name-part taxon-name-part-type="species" reg="trewavasae">trewavasae</tp:taxon-name-part></tp:taxon-name></italic></td><td rowspan="1" colspan="1">15.30</td><td rowspan="1" colspan="1">12.84</td><td rowspan="1" colspan="1">28.34</td><td rowspan="1" colspan="1">14.31</td><td rowspan="1" colspan="1">16.40</td><td rowspan="1" colspan="1">15.12</td><td rowspan="1" colspan="1">19.01</td><td rowspan="1" colspan="1">17.87</td><td rowspan="1" colspan="1">18.62</td><td rowspan="1" colspan="1">30.42</td><td rowspan="1" colspan="1">26.97</td><td rowspan="1" colspan="1">16.26</td><td rowspan="1" colspan="1">14.31</td><td rowspan="1" colspan="1">18.92</td><td rowspan="1" colspan="1">13.13</td><td rowspan="1" colspan="1">18.00</td><td rowspan="1" colspan="1">14.84</td><td rowspan="1" colspan="1">14.99</td><td rowspan="1" colspan="1">13.61</td><td rowspan="1" colspan="1"/></tr><tr><td rowspan="1" colspan="1">21. <italic><tp:taxon-name><tp:taxon-name-part taxon-name-part-type="genus" reg="Johnius">Johnius</tp:taxon-name-part> <tp:taxon-name-part taxon-name-part-type="species" reg="weberi">weberi</tp:taxon-name-part></tp:taxon-name></italic></td><td rowspan="1" colspan="1">16.90</td><td rowspan="1" colspan="1">13.35</td><td rowspan="1" colspan="1">26.92</td><td rowspan="1" colspan="1">13.71</td><td rowspan="1" colspan="1">15.74</td><td rowspan="1" colspan="1">17.75</td><td rowspan="1" colspan="1">18.17</td><td rowspan="1" colspan="1">15.65</td><td rowspan="1" colspan="1">16.45</td><td rowspan="1" colspan="1">27.42</td><td rowspan="1" colspan="1">24.76</td><td rowspan="1" colspan="1">14.36</td><td rowspan="1" colspan="1">13.95</td><td rowspan="1" colspan="1">17.00</td><td rowspan="1" colspan="1">11.35</td><td rowspan="1" colspan="1">21.64</td><td rowspan="1" colspan="1">12.91</td><td rowspan="1" colspan="1">12.18</td><td rowspan="1" colspan="1">12.43</td><td rowspan="1" colspan="1">14.82</td></tr></tbody></table></table-wrap></tp:treatment-sec><tp:treatment-sec sec-type="remarks" id="SECID0E1RBI"><title>Remarks.</title><p><italic><tp:taxon-name><tp:taxon-name-part taxon-name-part-type="genus" reg="Johnius">Johnius</tp:taxon-name-part> <tp:taxon-name-part taxon-name-part-type="species" reg="javaensis">javaensis</tp:taxon-name-part></tp:taxon-name></italic> sp. nov. is a small sciaenid; the holotype (121.0 mm SL) is mature, with fully developed gonads. The specimens were collected from coastal fish markets, but the specific habitat preferences of this species are unknown.</p></tp:treatment-sec><ref-list><ref id="B26"><mixed-citation xmlns:xlink="http://www.w3.org/1999/xlink" xlink:type="simple"><person-group><name name-style="western"><surname>White</surname><given-names>W</given-names></name><name name-style="western"><surname>Last</surname><given-names>P</given-names></name><name name-style="western"><surname>Dharmadi</surname><given-names>D</given-names></name><name name-style="western"><surname>Faizah</surname><given-names>R</given-names></name><name name-style="western"><surname>Iskandar</surname><given-names>B</given-names></name><name name-style="western"><surname>Pogonoski</surname><given-names>J</given-names></name><name name-style="western"><surname>Blaber</surname><given-names>S</given-names></name></person-group> (<year>2013</year>) <source>Market fishes of Indonesia (= Jenis-jenis ikan di Indonesia). ACIAR Monograph No.</source><publisher-name>155</publisher-name>, <publisher-loc>Canberra</publisher-loc>, <size units="page">438 pp</size>.</mixed-citation></ref><ref id="B25"><mixed-citation xmlns:xlink="http://www.w3.org/1999/xlink" xlink:type="simple"><person-group><name name-style="western"><surname>Trewavas</surname><given-names>E</given-names></name></person-group> (<year>1977</year>) <article-title>The sciaenid fishes (croakers or drums) of the Indo-West-Pacific.</article-title><source>Transactions of the Zoological Society of London</source><volume>33</volume>(<issue>4</issue>): <fpage>253</fpage>–<lpage>541</lpage>. <ext-link xlink:href="10.1111/j.1096-3642.1977.tb00052.x" ext-link-type="doi" xlink:type="simple">https://doi.org/10.1111/j.1096-3642.1977.tb00052.x</ext-link></mixed-citation></ref><ref id="B20"><mixed-citation xmlns:xlink="http://www.w3.org/1999/xlink" xlink:type="simple"><person-group><name name-style="western"><surname>Sasaki</surname><given-names>K</given-names></name></person-group> (<year>2001</year>) <article-title><tp:taxon-name><tp:taxon-name-part taxon-name-part-type="family">Sciaenidae</tp:taxon-name-part></tp:taxon-name>.</article-title> In: <person-group><name name-style="western"><surname>Carpenter</surname><given-names>KE</given-names></name><name name-style="western"><surname>Niem</surname><given-names>VH</given-names></name></person-group> (<role>Eds</role>) <issue-title>FAO Species Identification Guide for Fishery Purposes.</issue-title><source>The Living Marine Resources of the Western Central Pacific. Volume 5: Bony Fishes Part 3 (<tp:taxon-name><tp:taxon-name-part taxon-name-part-type="family">Menidae</tp:taxon-name-part></tp:taxon-name> to <tp:taxon-name><tp:taxon-name-part taxon-name-part-type="family">Pomacentridae</tp:taxon-name-part></tp:taxon-name>). FAO, Rome</source>, <fpage>3117</fpage>–<lpage>3174</lpage>.</mixed-citation></ref><ref id="B5"><mixed-citation xmlns:xlink="http://www.w3.org/1999/xlink" xlink:type="simple"><person-group><name name-style="western"><surname>Hanafi</surname><given-names>N</given-names></name><name name-style="western"><surname>Chen</surname><given-names>M-H</given-names></name><name name-style="western"><surname>Seah</surname><given-names>YG</given-names></name><name name-style="western"><surname>Chang</surname><given-names>C-W</given-names></name><name name-style="western"><surname>Liu</surname><given-names>SYV</given-names></name><name name-style="western"><surname>Lai</surname><given-names>C-C</given-names></name><name name-style="western"><surname>Chao</surname><given-names>NL</given-names></name></person-group> (<year>2023</year>) <article-title>Taxonomic Revision of the Genus Croaker <italic><tp:taxon-name><tp:taxon-name-part taxon-name-part-type="genus">Johnius</tp:taxon-name-part></tp:taxon-name></italic> (<tp:taxon-name><tp:taxon-name-part taxon-name-part-type="order">Perciformes</tp:taxon-name-part></tp:taxon-name>: <tp:taxon-name><tp:taxon-name-part taxon-name-part-type="family">Sciaenidae</tp:taxon-name-part></tp:taxon-name>) in Taiwanese waters.</article-title><source>Journal of Marine Science and Engineering</source><volume>11</volume>(<issue>3</issue>): <fpage>471</fpage>. <ext-link xlink:href="10.3390/jmse11030471" ext-link-type="doi" xlink:type="simple">https://doi.org/10.3390/jmse11030471</ext-link></mixed-citation></ref><ref id="B15"><mixed-citation xmlns:xlink="http://www.w3.org/1999/xlink" xlink:type="simple"><person-group><name name-style="western"><surname>Sasaki</surname><given-names>K</given-names></name></person-group> (<year>1992</year>) <article-title>Two new and two resurrected species of the sciaenid genus <tp:taxon-name><tp:taxon-name-part taxon-name-part-type="genus">Johnius</tp:taxon-name-part> (<tp:taxon-name-part taxon-name-part-type="subgenus">Johnius</tp:taxon-name-part>)</tp:taxon-name> from the West Pacific.</article-title><source>Japanese Journal of Ichthyology</source><volume>39</volume>(<issue>3</issue>): <fpage>191</fpage>–<lpage>199</lpage>. <ext-link xlink:href="10.11369/jji1950.39.191" ext-link-type="doi" xlink:type="simple">https://doi.org/10.11369/jji1950.39.191</ext-link></mixed-citation></ref><ref id="B4"><mixed-citation xmlns:xlink="http://www.w3.org/1999/xlink" xlink:type="simple"><person-group><name name-style="western"><surname>Hanafi</surname><given-names>N</given-names></name><name name-style="western"><surname>Chen</surname><given-names>M-H</given-names></name><name name-style="western"><surname>Seah</surname><given-names>YG</given-names></name><name name-style="western"><surname>Chang</surname><given-names>C-W</given-names></name><name name-style="western"><surname>Liu</surname><given-names>SYV</given-names></name><name name-style="western"><surname>Chao</surname><given-names>NL</given-names></name></person-group> (<year>2022</year>) <article-title><italic><tp:taxon-name><tp:taxon-name-part taxon-name-part-type="genus">Johnius</tp:taxon-name-part> <tp:taxon-name-part taxon-name-part-type="species">sasakii</tp:taxon-name-part></tp:taxon-name></italic>, a new species of croaker (<tp:taxon-name><tp:taxon-name-part taxon-name-part-type="order">Perciformes</tp:taxon-name-part></tp:taxon-name>: <tp:taxon-name><tp:taxon-name-part taxon-name-part-type="family">Sciaenidae</tp:taxon-name-part></tp:taxon-name>) with a key to <italic><tp:taxon-name><tp:taxon-name-part taxon-name-part-type="genus">Johnius</tp:taxon-name-part></tp:taxon-name></italic> from East Malaysia, Borneo.</article-title><source>Zootaxa</source><volume>5116</volume>(<issue>3</issue>): <fpage>393</fpage>–<lpage>409</lpage>. <ext-link xlink:href="10.11646/zootaxa.5116.3.5" ext-link-type="doi" xlink:type="simple">https://doi.org/10.11646/zootaxa.5116.3.5</ext-link></mixed-citation></ref><ref id="B22"><mixed-citation xmlns:xlink="http://www.w3.org/1999/xlink" xlink:type="simple"><person-group><name name-style="western"><surname>Sasaki</surname><given-names>K</given-names></name><name name-style="western"><surname>Kailola</surname><given-names>P</given-names></name></person-group> (<year>1991</year>) <article-title><tp:taxon-name><tp:taxon-name-part taxon-name-part-type="genus">Johnius</tp:taxon-name-part> (<tp:taxon-name-part taxon-name-part-type="subgenus">Johnius</tp:taxon-name-part>) <tp:taxon-name-part taxon-name-part-type="species">laevis</tp:taxon-name-part></tp:taxon-name>, a new sciaenid from northern Australia and Papua New Guinea.</article-title><source>Japanese Journal of Ichthyology</source><volume>38</volume>(<issue>2</issue>): <fpage>119</fpage>–<lpage>123</lpage>. <ext-link xlink:href="10.11369/jji1950.38.119" ext-link-type="doi" xlink:type="simple">https://doi.org/10.11369/jji1950.38.119</ext-link></mixed-citation></ref><ref id="B9"><mixed-citation xmlns:xlink="http://www.w3.org/1999/xlink" xlink:type="simple"><person-group><name name-style="western"><surname>Lal Mohan</surname><given-names>RS</given-names></name></person-group> (<year>1975</year>) <article-title>Two new species of sciaenid fishes <italic><tp:taxon-name><tp:taxon-name-part taxon-name-part-type="genus">Johnius</tp:taxon-name-part> <tp:taxon-name-part taxon-name-part-type="species">elongatus</tp:taxon-name-part></tp:taxon-name></italic> and <italic><tp:taxon-name><tp:taxon-name-part taxon-name-part-type="genus">Johnieops</tp:taxon-name-part> <tp:taxon-name-part taxon-name-part-type="species">macrorhynus</tp:taxon-name-part></tp:taxon-name></italic> from India.</article-title><source>Matsya</source><volume>1</volume>: <fpage>19</fpage>–<lpage>25</lpage>. <ext-link xlink:href="http://eprints.cmfri.org.in/id/eprint/6018" ext-link-type="uri" xlink:type="simple">http://eprints.cmfri.org.in/id/eprint/6018</ext-link></mixed-citation></ref></ref-list></tp:taxon-treatment>
